# Supplementary material for: Benchmarking AlphaMissense against ClinVar for Diagnostic Interpretation of Missense Variants in Inherited Retinal Diseases
Source: Ophthalmol Sci. 2025 Nov 10;6(2):100997. doi: 10.1016/j.xops.2025.100997 (PMC12765323; doi:10.1016/j.xops.2025.100997)
Supplement: Supplementary Table 1 [file mmc1.xlsx]

## Sheet: Sheet1
Gene Name
ABCA4
ABCC6
ABHD12
ADGRV1
AHI1
AIPL1
ALMS1
BBS1
BBS10
BBS12
BBS2
BEST1
C1QTNF5
CABP4
CACNA1F
CDH23
CDHR1
CEP290
CEP78
CERKL
CFAP410
CHM
CLN3
CLRN1
CNGA1
CNGA3
CNGB1
CNGB3
CNNM4
COL18A1
COL2A1
CRB1
CRX
CWC27
CYP4V2
DRAM2
EFEMP1
ELOVL4
EYS
FAM161A
FLVCR1
GUCA1A
GUCY2D
HGSNAT
HK1
IFT140
IMPDH1
IMPG1
IMPG2
IQCB1
JAG1
KCNV2
KIF11
KIZ
KLHL7
LCA5
LRP5
MAK
MERTK
MFSD8
MYO7A
NMNAT1
NPHP1
NPHP4
NR2E3
NRL
NYX
OAT
OPA1
PCARE
PCDH15
PDE6A
PDE6B
PDE6C
PEX1
PRDM13
PROM1
PRPF3
PRPF31
PRPF8
PRPH2
PRPS1
RAX2
RDH12
RDH5
RHO
RLBP1
RP1
RP1L1
RP2
RPE65
RPGR
RPGRIP1
RS1
SAG
SLC24A1
SNRNP200
SPATA7
TIMP3
TOPORS
TRPM1
TSPAN12
TTLL5
TULP1
USH1C
USH2A
VPS13B
